# Supplementary material for: Methadone for Palliative Care Providers: A Case-Based Flipped Classroom Module for Faculty and Fellows
Source: MedEdPORTAL. 2021 Jul 26;17:11172. doi: 10.15766/mep_2374-8265.11172 (PMC8310899; doi:10.15766/mep_2374-8265.11172)
Supplement: Supplementary file 1 — Methadone Pretest.docxMethadone for Palliative Providers Slides.pptxMethadone Conversions and Titration Card.pdfMethadone Cases.docxMethadone Cases Teaching Guide.docxMethadone Posttest.docxMethadone Posttest Answer Key.docx [file mep_2374-8265.11172-s001.zip]

Archive with 8 entries (8 files):
- A. Methadone Pretest.docx
- B. Methadone for Palliative Providers Slides.pptx
- C. Methadone Conversions and Titration Card.pdf
- D. Methadone Cases.docx
- E. Methadone Cases Teaching Guide.docx
- F. Methadone Posttest.docx
- G. Methadone Posttest Answer Key.docx
- Educational_Summary_Report_11172.pdf
